# Supplementary material for: Market interactions, trust and reciprocity
Source: PLoS One. 2020 May 7;15(5):e0232704. doi: 10.1371/journal.pone.0232704 (PMC7205303; doi:10.1371/journal.pone.0232704)
Supplement: S1 Data — (XLSX) [file pone.0232704.s001.xlsx]

## Sheet: Data
treatment	session	subject_id	trust_type	partner_id	transfer	backtransfer	backtransfer_percent	raw_interxn	honest_interxn	firstmtg_honest	lastmtg_honest
Market PE	1	1	2	2	.	8	33.3333	0	0	0	0
Market PE	1	1	2	3	.	3	33.3333	0	0	0	0
Market PE	1	1	2	4	.	2	33.3333	3	1	0	0
Market PE	1	1	2	6	.	0	0	0	0	0	0
Market PE	1	1	2	7	.	1	33.3333	1	0	0	0
Market PE	1	1	2	11	.	0	0	2	1	1	0
Market PE	1	2	1	1	8	.	.	0	0	0	0
Market PE	1	2	1	5	6	.	.	1	0	0	0
Market PE	1	2	1	8	5	.	.	0	0	0	0
Market PE	1	2	1	9	10	.	.	2	0	0	0
Market PE	1	2	1	10	4	.	.	0	0	0	0
Market PE	1	2	1	12	3	.	.	3	0	0	0
Market PE	1	3	1	1	3	.	.	0	0	0	0
Market PE	1	3	1	5	0	.	.	2	0	0	0
Market PE	1	3	1	8	0	.	.	2	1	1	0
Market PE	1	3	1	9	4	.	.	2	1	1	0
Market PE	1	3	1	10	4	.	.	1	1	1	1
Market PE	1	3	1	12	3	.	.	0	0	0	0
Market PE	1	4	1	1	2	.	.	3	1	0	0
Market PE	1	4	1	5	5	.	.	1	0	0	0
Market PE	1	4	1	8	5	.	.	1	0	0	0
Market PE	1	4	1	9	10	.	.	0	0	0	0
Market PE	1	4	1	10	0	.	.	1	0	0	0
Market PE	1	4	1	12	2	.	.	0	0	0	0
Market PE	1	5	2	2	.	5	27.7778	1	0	0	0
Market PE	1	5	2	3	.	0	0	2	0	0	0
Market PE	1	5	2	4	.	4	26.6667	1	0	0	0
Market PE	1	5	2	6	.	0	0	1	0	0	0
Market PE	1	5	2	7	.	2	66.6667	1	0	0	0
Market PE	1	5	2	11	.	2	66.6667	0	0	0	0
Market PE	1	6	1	1	0	.	.	0	0	0	0
Market PE	1	6	1	5	0	.	.	1	0	0	0
Market PE	1	6	1	8	0	.	.	0	0	0	0
Market PE	1	6	1	9	0	.	.	2	0	0	0
Market PE	1	6	1	10	0	.	.	0	0	0	0
Market PE	1	6	1	12	0	.	.	0	0	0	0
Market PE	1	7	1	1	1	.	.	1	0	0	0
Market PE	1	7	1	5	1	.	.	1	0	0	0
Market PE	1	7	1	8	2	.	.	2	2	1	1
Market PE	1	7	1	9	1	.	.	0	0	0	0
Market PE	1	7	1	10	1	.	.	2	1	1	0
Market PE	1	7	1	12	2	.	.	2	1	1	0
Market PE	1	8	2	2	.	5	33.3333	0	0	0	0
Market PE	1	8	2	3	.	0	0	2	1	1	0
Market PE	1	8	2	4	.	3	20	1	0	0	0
Market PE	1	8	2	6	.	0	0	0	0	0	0
Market PE	1	8	2	7	.	3	50	2	2	1	1
Market PE	1	8	2	11	.	0	0	0	0	0	0
Market PE	1	9	2	2	.	10	33.3333	2	0	0	0
Market PE	1	9	2	3	.	3	25	2	1	1	0
Market PE	1	9	2	4	.	10	33.3333	0	0	0	0
Market PE	1	9	2	6	.	0	0	2	0	0	0
Market PE	1	9	2	7	.	2	66.6667	0	0	0	0
Market PE	1	9	2	11	.	3	100	1	0	0	0
Market PE	1	10	2	2	.	6	50	0	0	0	0
Market PE	1	10	2	3	.	6	50	1	1	1	1
Market PE	1	10	2	4	.	0	0	2	0	0	0
Market PE	1	10	2	6	.	0	0	0	0	0	0
Market PE	1	10	2	7	.	2	66.6667	2	1	1	0
Market PE	1	10	2	11	.	0	0	1	0	0	0
Market PE	1	11	1	1	0	.	.	2	1	1	0
Market PE	1	11	1	5	1	.	.	0	0	0	0
Market PE	1	11	1	8	0	.	.	0	0	0	0
Market PE	1	11	1	9	1	.	.	1	0	0	0
Market PE	1	11	1	10	0	.	.	1	0	0	0
Market PE	1	11	1	12	1	.	.	0	0	0	0
Market PE	1	12	2	2	.	2	22.2222	3	0	0	0
Market PE	1	12	2	3	.	2	22.2222	0	0	0	0
Market PE	1	12	2	4	.	2	33.3333	0	0	0	0
Market PE	1	12	2	6	.	0	0	2	1	0	0
Market PE	1	12	2	7	.	2	33.3333	0	0	1	0
Market PE	1	12	2	11	.	1	33.3333	0	0	0	0
Market PE	2	1	2	2	.	0	0	0	0	0	0
Market PE	2	1	2	3	.	20	66.6667	1	1	1	1
Market PE	2	1	2	4	.	10	66.6667	0	0	0	0
Market PE	2	1	2	6	.	14	66.6667	7	5	1	0
Market PE	2	2	1	1	0	.	.	0	0	0	0
Market PE	2	2	1	5	0	.	.	5	4	1	0
Market PE	2	2	1	7	0	.	.	2	2	1	1
Market PE	2	2	1	8	0	.	.	0	0	0	0
Market PE	2	3	1	1	10	.	.	1	1	1	1
Market PE	2	3	1	5	10	.	.	0	0	0	0
Market PE	2	3	1	7	10	.	.	0	0	0	0
Market PE	2	3	1	8	10	.	.	7	7	1	1
Market PE	2	4	1	1	5	.	.	0	0	0	0
Market PE	2	4	1	5	5	.	.	1	1	1	1
Market PE	2	4	1	7	5	.	.	4	4	1	0
Market PE	2	4	1	8	5	.	.	0	0	0	0
Market PE	2	5	2	2	.	0	0	6	5	1	0
Market PE	2	5	2	3	.	10	33.3333	0	0	0	0
Market PE	2	5	2	4	.	10	66.6667	1	0	1	1
Market PE	2	5	2	6	.	10	66.6667	1	1	1	1
Market PE	2	6	1	1	7	.	.	7	5	1	0
Market PE	2	6	1	5	5	.	.	1	0	0	0
Market PE	2	6	1	7	6	.	.	0	0	0	0
Market PE	2	6	1	8	8	.	.	0	0	0	0
Market PE	2	7	2	2	.	0	0	2	2	1	1
Market PE	2	7	2	3	.	15	50	0	0	0	0
Market PE	2	7	2	4	.	9	60	4	3	1	0
Market PE	2	7	2	6	.	5	27.7778	0	0	0	0
Market PE	2	8	2	2	.	0	0	0	0	0	0
Market PE	2	8	2	3	.	15	50	5	5	1	1
Market PE	2	8	2	4	.	0	0	0	0	0	0
Market PE	2	8	2	6	.	0	0	1	1	1	1
Market PE	3	1	2	2	.	1	5.55556	0	0	0	0
Market PE	3	1	2	3	.	1	33.3333	2	0	0	0
Market PE	3	1	2	4	.	1	11.1111	2	0	0	0
Market PE	3	1	2	6	.	1	11.1111	3	1	1	0
Market PE	3	2	1	1	6	.	.	0	0	0	0
Market PE	3	2	1	5	8	.	.	0	0	1	1
Market PE	3	2	1	7	8	.	.	4	3	1	0
Market PE	3	2	1	8	6	.	.	2	0	0	0
Market PE	3	3	1	1	1	.	.	2	0	0	0
Market PE	3	3	1	5	10	.	.	5	1	0	0
Market PE	3	3	1	7	5	.	.	0	0	0	0
Market PE	3	3	1	8	8	.	.	0	0	0	0
Market PE	3	4	1	1	3	.	.	1	0	0	0
Market PE	3	4	1	5	3	.	.	2	0	0	0
Market PE	3	4	1	7	3	.	.	3	2	0	1
Market PE	3	4	1	8	3	.	.	2	0	0	0
Market PE	3	5	2	2	.	20	83.3333	1	1	1	1
Market PE	3	5	2	3	.	20	66.6667	5	1	0	0
Market PE	3	5	2	4	.	6	66.6667	2	0	0	0
Market PE	3	5	2	6	.	9	60	1	0	0	0
Market PE	3	6	1	1	3	.	.	3	0	1	0
Market PE	3	6	1	5	5	.	.	1	0	0	0
Market PE	3	6	1	7	5	.	.	1	0	0	0
Market PE	3	6	1	8	6	.	.	4	2	1	0
Market PE	3	7	2	2	.	3	12.5	4	3	1	0
Market PE	3	7	2	3	.	4	26.6667	0	0	0	0
Market PE	3	7	2	4	.	3	33.3333	4	2	0	1
Market PE	3	7	2	6	.	4	26.6667	1	0	0	0
Market PE	3	8	2	2	.	4	22.2222	2	0	0	0
Market PE	3	8	2	3	.	5	20.8333	1	1	1	1
Market PE	3	8	2	4	.	3	33.3333	3	0	0	0
Market PE	3	8	2	6	.	4	22.2222	4	2	1	0
Market PE	4	1	2	2	.	7	77.7778	1	0	0	0
Market PE	4	1	2	3	.	14	66.6667	2	0	0	0
Market PE	4	1	2	4	.	0	0	2	1	1	0
Market PE	4	1	2	6	.	8	88.8889	3	0	0	0
Market PE	4	2	1	1	3	.	.	2	1	1	0
Market PE	4	2	1	5	3	.	.	2	0	0	0
Market PE	4	2	1	7	3	.	.	1	0	0	0
Market PE	4	2	1	8	3	.	.	1	0	0	0
Market PE	4	3	1	1	7	.	.	3	0	0	0
Market PE	4	3	1	5	7	.	.	2	1	1	0
Market PE	4	3	1	7	7	.	.	1	0	0	0
Market PE	4	3	1	8	7	.	.	1	0	0	0
Market PE	4	4	1	1	0	.	.	2	1	1	0
Market PE	4	4	1	5	3	.	.	0	0	0	0
Market PE	4	4	1	7	0	.	.	4	4	1	1
Market PE	4	4	1	8	4	.	.	2	0	0	0
Market PE	4	5	2	2	.	3	33.3333	2	0	0	0
Market PE	4	5	2	3	.	5	23.8095	2	1	1	0
Market PE	4	5	2	4	.	3	33.3333	0	0	0	0
Market PE	4	5	2	6	.	4	33.3333	3	1	1	0
Market PE	4	6	1	1	3	.	.	3	0	0	0
Market PE	4	6	1	5	4	.	.	3	1	1	0
Market PE	4	6	1	7	2	.	.	3	3	1	1
Market PE	4	6	1	8	1	.	.	1	0	0	0
Market PE	4	7	2	2	.	3	33.3333	1	0	0	0
Market PE	4	7	2	3	.	7	33.3333	1	0	0	0
Market PE	4	7	2	4	.	6	0	4	4	1	1
Market PE	4	7	2	6	.	1	16.6667	3	3	1	1
Market PE	4	8	2	2	.	0	0	1	0	0	0
Market PE	4	8	2	3	.	0	0	1	0	0	0
Market PE	4	8	2	4	.	0	0	2	0	0	0
Market PE	4	8	2	6	.	0	0	1	0	0	0
Market PE	5	1	1	2	9	.	.	1	0	0	0
Market PE	5	1	1	3	9	.	.	3	2	1	0
Market PE	5	1	1	4	9	.	.	0	0	0	0
Market PE	5	1	1	6	9	.	.	2	0	0	0
Market PE	5	2	2	1	.	18	66.6667	2	1	1	0
Market PE	5	2	2	5	.	10	47.619	1	0	0	0
Market PE	5	2	2	7	.	0	0	1	0	0	0
Market PE	5	2	2	8	.	3	50	2	0	0	0
Market PE	5	3	2	1	.	10	37.037	3	2	1	0
Market PE	5	3	2	5	.	10	41.6667	4	4	1	1
Market PE	5	3	2	7	.	0	0	0	0	0	0
Market PE	5	3	2	8	.	0	0	1	0	0	0
Market PE	5	4	2	1	.	13	48.1481	0	0	0	0
Market PE	5	4	2	5	.	9	50	1	1	1	1
Market PE	5	4	2	7	.	8	66.6667	5	5	1	1
Market PE	5	4	2	8	.	0	0	1	0	0	0
Market PE	5	5	1	2	7	.	.	1	0	0	0
Market PE	5	5	1	3	8	.	.	5	4	0	1
Market PE	5	5	1	4	6	.	.	1	1	1	1
Market PE	5	5	1	6	7	.	.	2	1	1	0
Market PE	5	6	2	1	.	5	18.5185	3	0	0	0
Market PE	5	6	2	5	.	4	19.0476	3	1	1	0
Market PE	5	6	2	7	.	0	0	2	0	0	0
Market PE	5	6	2	8	.	0	0	1	0	0	0
Market PE	5	7	1	2	0	.	.	1	0	0	0
Market PE	5	7	1	3	0	.	.	0	0	0	0
Market PE	5	7	1	4	4	.	.	4	4	1	1
Market PE	5	7	1	6	0	.	.	2	0	0	0
Market PE	5	8	1	2	2	.	.	2	0	0	0
Market PE	5	8	1	3	0	.	.	1	0	0	0
Market PE	5	8	1	4	2	.	.	1	0	0	0
Market PE	5	8	1	6	0	.	.	1	0	0	0
Market PE	6	1	1	2	0	.	.	2	0	0	0
Market PE	6	1	1	3	4	.	.	1	1	1	1
Market PE	6	1	1	4	4	.	.	3	3	1	1
Market PE	6	1	1	6	4	.	.	1	0	0	0
Market PE	6	2	2	1	.	0	0	1	0	0	0
Market PE	6	2	2	5	.	5	83.3333	4	2	1	0
Market PE	6	2	2	7	.	10	66.6667	2	1	1	0
Market PE	6	2	2	8	.	10	83.3333	2	0	0	0
Market PE	6	3	2	1	.	0	0	1	1	1	1
Market PE	6	3	2	5	.	0	0	2	0	0	0
Market PE	6	3	2	7	.	0	0	2	0	0	0
Market PE	6	3	2	8	.	0	0	2	1	1	0
Market PE	6	4	2	1	.	4	33.3333	3	3	1	1
Market PE	6	4	2	5	.	0	0	1	0	0	0
Market PE	6	4	2	7	.	2	13.3333	3	3	1	1
Market PE	6	4	2	8	.	5	33.3333	3	3	1	1
Market PE	6	5	1	2	2	.	.	4	2	1	0
Market PE	6	5	1	3	1	.	.	2	0	0	0
Market PE	6	5	1	4	2	.	.	1	0	0	0
Market PE	6	5	1	6	1	.	.	1	0	0	0
Market PE	6	6	2	1	.	10	83.3333	2	1	0	1
Market PE	6	6	2	5	.	1	33.3333	1	0	0	0
Market PE	6	6	2	7	.	4	44.4444	2	2	1	1
Market PE	6	6	2	8	.	1	33.3333	3	0	0	0
Market PE	6	7	1	2	5	.	.	2	1	1	0
Market PE	6	7	1	3	0	.	.	2	0	0	0
Market PE	6	7	1	4	5	.	.	3	3	1	1
Market PE	6	7	1	6	3	.	.	1	1	1	1
Market PE	6	8	1	2	4	.	.	1	0	0	0
Market PE	6	8	1	3	3	.	.	2	1	1	0
Market PE	6	8	1	4	5	.	.	3	3	1	1
Market PE	6	8	1	6	1	.	.	3	0	0	0
Market PE	7	1	1	2	8	.	.	2	0	0	0
Market PE	7	1	1	3	5	.	.	1	0	0	0
Market PE	7	1	1	4	5	.	.	0	0	0	0
Market PE	7	1	1	6	8	.	.	3	1	1	0
Market PE	7	2	2	1	.	11	45.8333	2	0	0	0
Market PE	7	2	2	5	.	12	44.4444	1	0	0	0
Market PE	7	2	2	7	.	7	46.6667	2	0	0	0
Market PE	7	2	2	8	.	2	33.3333	3	0	0	0
Market PE	7	3	2	1	.	3	20	2	1	0	1
Market PE	7	3	2	5	.	6	22.2222	1	0	0	0
Market PE	7	3	2	7	.	3	20	2	0	0	0
Market PE	7	3	2	8	.	2	33.3333	2	0	0	0
Market PE	7	4	2	1	.	7	46.6667	1	1	1	1
Market PE	7	4	2	5	.	19	70.3704	3	3	1	1
Market PE	7	4	2	7	.	7	46.6667	0	0	0	0
Market PE	7	4	2	8	.	0	0	1	0	0	0
Market PE	7	5	1	2	9	.	.	1	0	0	0
Market PE	7	5	1	3	9	.	.	1	0	0	0
Market PE	7	5	1	4	9	.	.	3	3	1	1
Market PE	7	5	1	6	9	.	.	0	0	0	0
Market PE	7	6	2	1	.	0	0	4	2	1	0
Market PE	7	6	2	5	.	0	0	0	0	0	0
Market PE	7	6	2	7	.	0	0	1	0	0	0
Market PE	7	6	2	8	.	0	0	2	1	1	0
Market PE	7	7	1	2	5	.	.	2	0	0	0
Market PE	7	7	1	3	5	.	.	3	1	0	0
Market PE	7	7	1	4	5	.	.	0	0	0	0
Market PE	7	7	1	6	5	.	.	1	0	0	0
Market PE	7	8	1	2	2	.	.	2	0	0	0
Market PE	7	8	1	3	2	.	.	2	0	0	0
Market PE	7	8	1	4	2	.	.	1	0	0	0
Market PE	7	8	1	6	2	.	.	2	1	1	0
Market PE	8	1	1	2	10	.	.	0	0	0	0
Market PE	8	1	1	3	10	.	.	5	5	1	1
Market PE	8	1	1	4	10	.	.	1	1	1	1
Market PE	8	1	1	6	10	.	.	1	1	1	1
Market PE	8	2	2	1	.	10	33.3333	0	0	0	0
Market PE	8	2	2	5	.	2	16.6667	1	1	1	1
Market PE	8	2	2	7	.	6	33.3333	7	0	0	0
Market PE	8	2	2	8	.	1	33.3333	4	1	1	0
Market PE	8	3	2	1	.	28	93.3333	5	5	1	1
Market PE	8	3	2	5	.	6	66.6667	1	0	0	0
Market PE	8	3	2	7	.	13	86.6667	1	0	0	0
Market PE	8	3	2	8	.	3	100	0	0	0	0
Market PE	8	4	2	1	.	7	23.3333	2	2	1	1
Market PE	8	4	2	5	.	5	41.6667	3	2	1	0
Market PE	8	4	2	7	.	5	41.6667	2	2	1	1
Market PE	8	4	2	8	.	0	0	3	1	0	0
Market PE	8	5	1	2	4	.	.	0	0	0	0
Market PE	8	5	1	3	3	.	.	1	0	0	0
Market PE	8	5	1	4	4	.	.	2	1	1	0
Market PE	8	5	1	6	3	.	.	3	1	1	0
Market PE	8	6	2	1	.	13	43.3333	1	1	1	1
Market PE	8	6	2	5	.	4	44.4444	3	1	1	0
Market PE	8	6	2	7	.	7	46.6667	2	1	0	1
Market PE	8	6	2	8	.	1	33.3333	2	0	1	0
Market PE	8	7	1	2	6	.	.	3	0	0	0
Market PE	8	7	1	3	5	.	.	1	0	0	0
Market PE	8	7	1	4	4	.	.	2	2	1	1
Market PE	8	7	1	6	5	.	.	2	1	0	1
Market PE	8	8	1	2	1	.	.	3	0	0	0
Market PE	8	8	1	3	1	.	.	0	0	0	0
Market PE	8	8	1	4	1	.	.	3	2	0	0
Market PE	8	8	1	6	1	.	.	3	0	0	0
Market IE	1	1	2	2		3	25	0	0	1	0
Market IE	1	1	2	3		3	12.5	2	1	0	0
Market IE	1	1	2	4		2	22.2222	2	0	0	0
Market IE	1	1	2	6		2	22.2222	2	0	0	0
Market IE	1	2	1	1	4			0	0	0	0
Market IE	1	2	1	5	5			0	0	0	0
Market IE	1	2	1	7	7			5	5	1	1
Market IE	1	2	1	8	4			1	0	0	1
Market IE	1	3	1	1	8			2	1	1	0
Market IE	1	3	1	5	2			4	0	0	0
Market IE	1	3	1	7	4			1	0	0	0
Market IE	1	3	1	8	6			0	0	0	0
Market IE	1	4	1	1	3			2	0	0	0
Market IE	1	4	1	5	9			3	1	1	0
Market IE	1	4	1	7	7			0	0	0	0
Market IE	1	4	1	8	5			1	1	0	1
Market IE	1	5	2	2		1	6.66667	0	0	0	0
Market IE	1	5	2	3		1	16.6667	3	0	0	0
Market IE	1	5	2	4		1	3.7037	3	1	1	0
Market IE	1	5	2	6		1	6.66667	2	0	0	0
Market IE	1	6	1	1	3			2	0	0	0
Market IE	1	6	1	5	5			2	0	0	0
Market IE	1	6	1	7	9			0	0	0	0
Market IE	1	6	1	8	7			2	0	0	0
Market IE	1	7	2	2		10	47.619	5	5	1	1
Market IE	1	7	2	3		0	0	1	0	0	0
Market IE	1	7	2	4		0	0	0	0	0	0
Market IE	1	7	2	6		0	0	0	0	0	0
Market IE	1	8	2	2		0	0	1	0	0	0
Market IE	1	8	2	3		0	0	0	0	0	0
Market IE	1	8	2	4		0	0	1	1	1	1
Market IE	1	8	2	6		0	0	2	0	0	0
Market IE	2	1	1	2	6			1	1	1	1
Market IE	2	1	1	3	7			0	0	0	0
Market IE	2	1	1	4	8			4	2	1	0
Market IE	2	1	1	6	9			2	0	0	0
Market IE	2	2	2	1		10	55.5556	1	1	1	1
Market IE	2	2	2	5		10	83.3333	4	2	1	0
Market IE	2	2	2	7		9	42.8571	0	0	0	0
Market IE	2	2	2	8		7	77.7778	2	0	1	0
Market IE	2	3	2	1		13	61.9048	0	0	0	0
Market IE	2	3	2	5		2	33.3333	1	0	0	0
Market IE	2	3	2	7		6	40	2	1	0	1
Market IE	2	3	2	8		7	77.7778	2	0	0	0
Market IE	2	4	2	1		10	41.6667	3	2	1	0
Market IE	2	4	2	5		4	44.4444	0	0	0	0
Market IE	2	4	2	7		5	41.6667	1	0	0	0
Market IE	2	4	2	8		15	50	2	2	1	1
Market IE	2	5	1	2	4			4	2	1	0
Market IE	2	5	1	3	2			1	0	0	0
Market IE	2	5	1	4	3			0	0	0	0
Market IE	2	5	1	6	1			3	0	0	0
Market IE	2	6	2	1		16	59.2593	2	0	0	0
Market IE	2	6	2	5		1	33.3333	3	0	0	0
Market IE	2	6	2	7		13	72.2222	3	1	1	0
Market IE	2	6	2	8		20	66.6667	0	0	0	0
Market IE	2	7	1	2	7			0	0	0	0
Market IE	2	7	1	3	5			2	1	0	1
Market IE	2	7	1	4	4			1	0	0	0
Market IE	2	7	1	6	6			3	1	1	0
Market IE	2	8	1	2	3			2	0	0	0
Market IE	2	8	1	3	3			2	0	0	0
Market IE	2	8	1	4	10			2	2	1	1
Market IE	2	8	1	6	10			0	0	0	0
Market IE	3	1	1	2	10			1	0	0	0
Market IE	3	1	1	3	10			2	1	1	0
Market IE	3	1	1	4	10			3	0	0	0
Market IE	3	1	1	6	10			1	0	0	0
Market IE	3	2	2	1		7	23.3333	1	0	0	0
Market IE	3	2	2	5		7	33.3333	1	0	0	0
Market IE	3	2	2	7		6	33.3333	3	1	1	0
Market IE	3	2	2	8		3	25	0	0	0	0
Market IE	3	3	2	1		9	30	2	1	1	0
Market IE	3	3	2	5		6	50	0	0	0	0
Market IE	3	3	2	7		0	0	2	1	1	0
Market IE	3	3	2	8		4	66.6667	1	0	0	0
Market IE	3	4	2	1		15	50	3	0	0	0
Market IE	3	4	2	5		8	53.3333	1	0	0	0
Market IE	3	4	2	7		9	50	0	0	0	0
Market IE	3	4	2	8		5	55.5556	3	1	0	0
Market IE	3	5	1	2	7			1	0	0	0
Market IE	3	5	1	3	4			0	0	0	0
Market IE	3	5	1	4	5			1	0	0	0
Market IE	3	5	1	6	1			3	0	0	0
Market IE	3	6	2	1		15	50	1	0	0	0
Market IE	3	6	2	5		0	0	3	0	0	0
Market IE	3	6	2	7		0	0	2	1	1	0
Market IE	3	6	2	8		6	40	0	0	0	0
Market IE	3	7	1	2	6			3	1	1	0
Market IE	3	7	1	3	6			2	1	1	0
Market IE	3	7	1	4	6			0	0	0	0
Market IE	3	7	1	6	6			3	2	1	0
Market IE	3	8	1	2	4			0	0	0	0
Market IE	3	8	1	3	2			1	0	0	0
Market IE	3	8	1	4	3			3	1	0	0
Market IE	3	8	1	6	5			0	0	0	0
Market IE	4	1	1	2	7			2	1	0	1
Market IE	4	1	1	3	6			2	0	0	0
Market IE	4	1	1	4	8			3	0	0	0
Market IE	4	1	1	6	5			1	0	0	0
Market IE	4	2	2	1		4	19.0476	2	1	0	1
Market IE	4	2	2	5		4	19.0476	1	0	0	0
Market IE	4	2	2	7		4	44.4444	4	2	1	0
Market IE	4	2	2	8		4	33.3333	1	0	0	0
Market IE	4	3	2	1		3	16.6667	2	0	0	0
Market IE	4	3	2	5		2	8.33333	1	0	0	0
Market IE	4	3	2	7		0	0	1	1	1	1
Market IE	4	3	2	8		0	0	3	0	0	0
Market IE	4	4	2	1		12	50	3	0	0	0
Market IE	4	4	2	5		6	50	3	1	1	0
Market IE	4	4	2	7		6	40	0	0	0	0
Market IE	4	4	2	8		4	44.4444	1	0	0	0
Market IE	4	5	1	2	7			1	0	0	0
Market IE	4	5	1	3	8			1	0	0	0
Market IE	4	5	1	4	4			3	1	1	0
Market IE	4	5	1	6	4			1	0	0	0
Market IE	4	6	2	1		2	13.3333	1	0	0	0
Market IE	4	6	2	5		1	8.33333	2	1	1	0
Market IE	4	6	2	7		2	16.6667	2	1	1	0
Market IE	4	6	2	8		1	11.1111	1	0	0	0
Market IE	4	7	1	2	3			4	3	1	1
Market IE	4	7	1	3	5			1	1	1	1
Market IE	4	7	1	4	5			1	1	1	1
Market IE	4	7	1	6	4			2	1	1	0
Market IE	4	8	1	2	4			1	0	0	0
Market IE	4	8	1	3	3			3	0	0	0
Market IE	4	8	1	4	3			1	0	0	0
Market IE	4	8	1	6	3			1	0	0	0
Market IE	5	1	2	2		0	0	1	0	0	0
Market IE	5	1	2	3		1	5.55556	1	0	0	0
Market IE	5	1	2	4		0	0	4	0	0	0
Market IE	5	1	2	6		0	0	3	0	0	0
Market IE	5	2	1	1	5			1	0	0	0
Market IE	5	2	1	5	8			3	0	0	0
Market IE	5	2	1	7	5			1	0	0	0
Market IE	5	2	1	8	2			2	0	0	0
Market IE	5	3	1	1	6			1	0	0	0
Market IE	5	3	1	5	6			2	0	0	0
Market IE	5	3	1	7	6			2	0	0	0
Market IE	5	3	1	8	6			2	1	1	0
Market IE	5	4	1	1	0			4	0	0	0
Market IE	5	4	1	5	1			1	0	0	0
Market IE	5	4	1	7	1			1	0	0	0
Market IE	5	4	1	8	2			3	0	0	0
Market IE	5	5	2	2		0	0	3	0	0	0
Market IE	5	5	2	3		5	27.7778	2	0	0	0
Market IE	5	5	2	4		0	0	1	0	0	0
Market IE	5	5	2	6		2	11.1111	1	0	0	0
Market IE	5	6	1	1	5			3	0	0	0
Market IE	5	6	1	5	6			1	0	0	0
Market IE	5	6	1	7	5			1	0	0	0
Market IE	5	6	1	8	6			1	0	0	0
Market IE	5	7	2	2		7	46.6667	1	0	0	0
Market IE	5	7	2	3		5	27.7778	2	0	0	0
Market IE	5	7	2	4		1	33.3333	1	0	0	0
Market IE	5	7	2	6		5	33.3333	1	0	0	0
Market IE	5	8	2	2		2	33.3333	2	0	0	0
Market IE	5	8	2	3		3	16.6667	2	1	1	0
Market IE	5	8	2	4		2	33.3333	3	0	0	0
Market IE	5	8	2	6		5	27.7778	1	0	0	0
Market IE	6	1	2	2		1	33.3333	4	0	0	0
Market IE	6	1	2	3		1	3.7037	0	0	0	0
Market IE	6	1	2	4		1	33.3333	0	0	0	0
Market IE	6	1	2	6		1	6.66667	2	0	0	0
Market IE	6	2	1	1	1			4	0	0	0
Market IE	6	2	1	5	1			0	0	0	0
Market IE	6	2	1	7	0			4	0	0	0
Market IE	6	2	1	8	0			1	0	0	0
Market IE	6	3	1	1	9			0	0	0	0
Market IE	6	3	1	5	7			3	2	0	1
Market IE	6	3	1	7	10			3	0	0	0
Market IE	6	3	1	8	8			3	0	0	0
Market IE	6	4	1	1	1			0	0	0	0
Market IE	6	4	1	5	1			2	0	0	0
Market IE	6	4	1	7	1			1	1	1	1
Market IE	6	4	1	8	1			3	0	0	0
Market IE	6	5	2	2		1	33.3333	0	0	0	0
Market IE	6	5	2	3		9	42.8571	3	2	0	1
Market IE	6	5	2	4		1	33.3333	2	0	0	0
Market IE	6	5	2	6		7	33.3333	2	0	0	0
Market IE	6	6	1	1	5			2	0	0	0
Market IE	6	6	1	5	7			2	0	0	0
Market IE	6	6	1	7	9			1	0	0	0
Market IE	6	6	1	8	6			1	0	0	0
Market IE	6	7	2	2		0	0	4	0	0	0
Market IE	6	7	2	3		15	50	3	0	0	0
Market IE	6	7	2	4		0	0	0	0	0	0
Market IE	6	7	2	6		10	37.037	1	0	0	0
Market IE	6	8	2	2		0	0	1	0	0	0
Market IE	6	8	2	3		9	37.5	3	0	0	0
Market IE	6	8	2	4		0	0	3	0	0	0
Market IE	6	8	2	6		6	33.3333	1	0	0	0
Market IE	7	1	1	2	0			1	0	0	0
Market IE	7	1	1	3	0			3	1	1	0
Market IE	7	1	1	4	2			0	0	0	0
Market IE	7	1	1	6	0			1	0	0	0
Market IE	7	2	2	1		0	0	1	0	0	0
Market IE	7	2	2	5		0	0	2	0	0	0
Market IE	7	2	2	7		2	66.6667	1	0	0	0
Market IE	7	2	2	8		20	95.2381	2	0	0	0
Market IE	7	3	2	1		0	0	2	1	1	0
Market IE	7	3	2	5		0	0	0	0	0	0
Market IE	7	3	2	7		3	100	2	0	0	0
Market IE	7	3	2	8		15	71.4286	2	0	0	0
Market IE	7	4	2	1		3	50	0	0	0	0
Market IE	7	4	2	5		0	0	4	1	0	0
Market IE	7	4	2	7		4	44.4444	3	1	0	1
Market IE	7	4	2	8		12	50	1	0	0	0
Market IE	7	5	1	2	0			2	0	0	0
Market IE	7	5	1	3	0			0	0	0	0
Market IE	7	5	1	4	0			4	1	0	0
Market IE	7	5	1	6	0			1	0	0	0
Market IE	7	6	2	1		0	0	1	0	0	0
Market IE	7	6	2	5		0	0	1	0	0	0
Market IE	7	6	2	7		3	100	2	0	0	0
Market IE	7	6	2	8		17	70.8333	2	0	0	0
Market IE	7	7	1	2	1			1	0	0	0
Market IE	7	7	1	3	1			2	0	0	0
Market IE	7	7	1	4	3			3	1	0	1
Market IE	7	7	1	6	1			2	0	0	0
Market IE	7	8	1	2	7			2	0	0	0
Market IE	7	8	1	3	7			2	0	0	0
Market IE	7	8	1	4	8			1	0	0	0
Market IE	7	8	1	6	8			2	0	0	0
Market IE	8	1	2	2		5	55.5556	0	0	0	0
Market IE	8	1	2	3		1	4.7619	0	0	0	0
Market IE	8	1	2	4		2	33.3333	1	0	0	0
Market IE	8	1	2	6		1	3.33333	2	0	0	0
Market IE	8	2	1	1	3			0	0	0	0
Market IE	8	2	1	5	0			4	0	1	0
Market IE	8	2	1	7	4			1	0	0	0
Market IE	8	2	1	8	0			3	0	0	0
Market IE	8	3	1	1	7			0	0	0	0
Market IE	8	3	1	5	7			2	1	1	0
Market IE	8	3	1	7	1			3	0	0	0
Market IE	8	3	1	8	4			2	1	0	1
Market IE	8	4	1	1	2			1	0	0	0
Market IE	8	4	1	5	3			1	0	0	0
Market IE	8	4	1	7	3			1	0	0	0
Market IE	8	4	1	8	4			3	0	0	0
Market IE	8	5	2	2		0	0	4	0	1	0
Market IE	8	5	2	3		5	23.8095	2	1	1	0
Market IE	8	5	2	4		4	44.4444	1	0	0	0
Market IE	8	5	2	6		5	16.6667	2	0	0	0
Market IE	8	6	1	1	10			3	0	0	0
Market IE	8	6	1	5	10			2	0	0	0
Market IE	8	6	1	7	10			1	0	0	0
Market IE	8	6	1	8	10			2	0	0	0
Market IE	8	7	2	2		4	33.3333	1	0	0	0
Market IE	8	7	2	3		1	33.3333	3	0	0	0
Market IE	8	7	2	4		3	33.3333	1	0	0	0
Market IE	8	7	2	6		10	33.3333	1	0	0	0
Market IE	8	8	2	2		0	0	2	0	0	0
Market IE	8	8	2	3		0	0	3	1	0	1
Market IE	8	8	2	4		0	0	3	0	0	0
Market IE	8	8	2	6		0	0	2	0	0	0
								432	77

## Sheet: Demographic Information
treatment	session	subject	age	female	economics	college_year	american	white	USD
Market PE	1	1	21	1	0	1	1	1	36
Market PE	1	2	21	0	0	2	1	1	11
Market PE	1	3	21	0	0	3	1	0	16
Market PE	1	4	21	0	0	2	1	1	18
Market PE	1	5	24	0	1	3	1	1	15
Market PE	1	6	22	0	0	3	0	0	17
Market PE	1	7	.	1	.	.	.	0	11
Market PE	1	8	22	1	0	3	1	0	13
Market PE	1	9	22	1	0	3	1	0	27
Market PE	1	10	22	1	0	3	1	0	18
Market PE	1	11	23	1	0	3	1	0	11
Market PE	1	12	21	0	0	2	1	0	11
Market PE	2	1	21	0	0	3	1	1	21
Market PE	2	2	22	1	0	3	0	0	11
Market PE	2	3	23	1	0	3	1	0	17
Market PE	2	4	22	0	0	3	1	0	10
Market PE	2	5	27	0	0	4	0	0	27
Market PE	2	6	21	0	0	3	1	0	6
Market PE	2	7	22	0	0	3	1	1	32
Market PE	2	8	20	0	0	2	1	1	21
Market PE	3	1	23	1	0	3	1	1	46
Market PE	3	2	19	1	0	1	1	1	21
Market PE	3	3	18	0	0	0	.	0	14
Market PE	3	4	18	0	0	0	1	0	12
Market PE	3	5	18	0	0	0	1	0	29
Market PE	3	6	19	0	0	0	1	1	10
Market PE	3	7	19	0	0	0	1	1	25
Market PE	3	8	18	0	0	0	1	0	17
Market PE	4	1	18	1	0	0	1	0	11
Market PE	4	2	19	0	0	1	1	1	12
Market PE	4	3	19	0	0	1	1	0	10
Market PE	4	4	20	1	0	1	1	1	25
Market PE	4	5	20	0	0	2	0	0	13
Market PE	4	6	21	1	1	2	1	0	21
Market PE	4	7	32	0	0	4	0	0	21
Market PE	4	8	19	0	0	2	1	1	56
Market PE	5	1	23	0	0	3	1	1	13
Market PE	5	2	19	1	0	1	1	1	15
Market PE	5	3	21	1	1	2	1	0	26
Market PE	5	4	21	0	0	2	1	0	29
Market PE	5	5	18	0	0	0	1	1	11
Market PE	5	6	18	1	0	0	1	1	31
Market PE	5	7	21	1	0	3	1	1	50
Market PE	5	8	18	1	0	0	1	1	11
Market PE	6	1	21	0	0	2	1	1	27
Market PE	6	2	22	1	0	3	1	1	11
Market PE	6	3	25	1	0	3	1	0	15
Market PE	6	4	20	1	0	3	.	1	17
Market PE	6	5	22	0	0	4	0	0	16
Market PE	6	6	19	1	0	0	1	1	15
Market PE	6	7	19	1	0	1	1	1	21
Market PE	6	8	24	1	0	2	0	0	31
Market PE	7	1	26	1	0	4	0	0	10
Market PE	7	2	20	1	0	2	1	1	18
Market PE	7	3	25	0	0	2	1	1	17
Market PE	7	4	19	0	1	2	0	1	17
Market PE	7	5	21	1	0	3	1	0	14
Market PE	7	6	21	0	0	2	1	0	18
Market PE	7	7	26	0	0	3	1	0	12
Market PE	7	8	20	0	0	1	1	1	55
Market PE	8	1	20	0	0	1	1	1	16
Market PE	8	2	21	0	0	2	0	0	13
Market PE	8	3	21	0	0	1	1	0	23
Market PE	8	4	21	1	0	3	1	1	19
Market PE	8	5	22	1	0	3	1	1	12
Market PE	8	6	20	1	0	2	1	0	13
Market PE	8	7	22	1	0	3	1	0	47
Market PE	8	8	23	0	0	3	0	0	29
Market IE	1	1	18	0	0	0	1	1	s
Market IE	1	2	19	1	0	0	1	1	14
Market IE	1	3	23	1	0	3	1	0	11
Market IE	1	4	28	0	0	3	1	1	9
Market IE	1	5	21	1	0	2	1	0	55
Market IE	1	6	18	1	0	1	1	1	12
Market IE	1	7	21	0	0	3	0	0	49
Market IE	1	8	18	0	0	0	1	1	22
Market IE	2	1	18	0	0	0	1	0	13
Market IE	2	2	41	0	0	2	1	0	15
Market IE	2	3	18	1	0	0	1	0	16
Market IE	2	4	19	0	0	1	1	1	27
Market IE	2	5	19	0	0	0	1	0	21
Market IE	2	6	34	1	0	3	1	1	15
Market IE	2	7	19	0	0	0	1	1	15
Market IE	2	8	22	0	0	3	1	1	45
Market IE	3	1	20	0	0	0	0	0	18
Market IE	3	2	25	1	0	3	0	0	17
Market IE	3	3	21	0	0	2	1	0	15
Market IE	3	4	48	1	0	1	1	1	14
Market IE	3	5	20	1	0	2	1	0	12
Market IE	3	6	19	1	1	1	0	0	17
Market IE	3	7	20	1	0	1	1	1	19
Market IE	3	8	23	1	0	2	0	0	49
Market IE	4	1	22	0	0	2	1	0	9
Market IE	4	2	19	1	0	0	1	0	27
Market IE	4	3	19	1	0	1	1	1	18
Market IE	4	4	19	1	0	0	1	0	42
Market IE	4	5	18	0	0	0	1	1	53
Market IE	4	6	18	1	0	0	1	0	44
Market IE	4	7	18	1	0	2	1	0	24
Market IE	4	8	22	1	0	3	1	0	45
Market IE	5	1	18	0	0	0	1	0	44
Market IE	5	2	18	1	0	0	0	1	11
Market IE	5	3	18	0	0	0	0	0	11
Market IE	5	4	18	1	0	0	1	0	11
Market IE	5	5	21	1	0	2	1	0	41
Market IE	5	6	18	1	0	0	1	1	10
Market IE	5	7	20	1	0	2	1	0	11
Market IE	5	8	18	1	1	0	1	0	54
Market IE	6	1	18	0	0	0	1	1	17
Market IE	6	2	18	1	0	0	1	1	35
Market IE	6	3	18	1	0	0	0	0	35
Market IE	6	4	19	0	0	1	1	1	11
Market IE	6	5	22	1	0	3	1	1	33
Market IE	6	6	18	1	0	0	1	0	41
Market IE	6	7	19	0	0	0	1	0	46
Market IE	6	8	21	0	0	2	1	0	39
Market IE	7	1	19	1	0	1	1	0	13
Market IE	7	2	19	1	0	0	1	0	36
Market IE	7	3	18	1	0	0	0	0	13
Market IE	7	4	20	0	0	0	0	1	26
Market IE	7	5	19	1	0	0	1	0	57
Market IE	7	6	20	0	0	1	1	0	11
Market IE	7	7	19	1	0	0	1	1	11
Market IE	7	8	19	1	0	0	1	1	16
Market IE	8	1	21	1	0	2	0	0	12
Market IE	8	2	18	0	0	0	1	1	15
Market IE	8	3	26	1	0	2	1	1	38
Market IE	8	4	24	1	0	2	1	0	10
Market IE	8	5	21	0	0	2	1	1	16
Market IE	8	6	19	1	0	1	1	1	37
Market IE	8	7	19	1	0	0	1	0	57
Market IE	8	8	20	1	0	1	0	0	17

## Sheet: Variable descriptions
Variable Names	Defintion/Description
age	subject's age
backtransfer	transfer size (in tokens) if subject's role is Player 2
backtransfer_percent	transfer size (as a percentage of respective Player 1's tripled transfer size) if subject's role is Player 2
college_year	=0 if subject self-reported as being a freshman/1st year in college; =1 if subject self-reported as being a sophomore/2nd year in college; =2 if subject self-reported as being a junior/3rd year in college; =3 if subject self-reported as being a senior/4th year in college; =4 if subject self-repareted as being a graduate student
economics	=1 if subject self-reported being an economics major; =0 if otherwise
subject_id	subject's experimental identity number/alias during the session
female	=1 if subject self-reported as being female; =0 if otherwise
firstmtg_honest	=1 if subject's first interaction with partner was executed; =0 if otherwise
honest_interxn	total number of executed agreements
lastmtg_honest	=1 if subject's first interaction with partner was executed; =0 if otherwise
partner_alias	partner's experimental identity number/alias during the session
raw_interxn	total number of agreements
session	identifies session number within a treatment
transfer	transfer size (in tokens) if subject's role is Player 1
treatment	identifies whether subject participated in Market PE or Market IE treatment
trust_type	identifies subject's role in the trust game; =1 if Player 1; =2 if Player 2
USD	salient earnings (rounded to the closest US dollars)
white	=1 if subject self-reported being white or Caucasian; =0 if otherwise
